# Supplementary material for: Increasing Healthy Food Access for Low-Income Communities: Protocol of the Healthy Community Stores Case Study Project
Source: Int J Environ Res Public Health. 2022 Jan 8;19(2):690. doi: 10.3390/ijerph19020690 (PMC8775718; doi:10.3390/ijerph19020690)
Supplement: Supplementary file 1 [file ijerph-19-00690-s001.zip]

Archive with 3 entries (3 files):
- Supplementary S1_Interview Guide_Retailers R&R.pdf
- Supplementary S2_Interview Guide_Stakeholders_R&R.pdf
- Supplementary S3_Case Study Report Outline_R&R.pdf
